# Supplementary material for: Evaluation of Disinfectant Efficacy against Biofilm-Residing Wild-Type Salmonella from the Porcine Industry
Source: Antibiotics (Basel). 2023 Jul 14;12(7):1189. doi: 10.3390/antibiotics12071189 (PMC10376135; doi:10.3390/antibiotics12071189)
Supplement: Supplementary file 1 [file antibiotics-12-01189-s001.zip]

Archive with 1 entries (1 files):
- antibiotics-2505623-supplementary.pdf
